# Supplementary material for: Health System and Individual Barriers to Supporting Healthy Gestational Weight Gain and Nutrition: A Qualitative Study of the Experiences of Midwives and Obstetricians in Publicly Funded Antenatal Care in Tasmania, Australia
Source: Nutrients. 2024 Apr 23;16(9):1251. doi: 10.3390/nu16091251 (PMC11085055; doi:10.3390/nu16091251)
Supplement: Supplementary file 1 [file nutrients-16-01251-s001.zip]

Archive with 1 entries (1 files):
- nutrients-2941161-supplementary.pdf
